# Supplementary material for: Discrimination of Brassica juncea Varieties Using Visible Near-Infrared (Vis-NIR) Spectroscopy and Chemometrics Methods
Source: Int J Mol Sci. 2022 Oct 24;23(21):12809. doi: 10.3390/ijms232112809 (PMC9654150; doi:10.3390/ijms232112809)
Supplement: Supplementary file 1 [file ijms-23-12809-s001.zip]

Archive with 1 entries (1 files):
- ijms-1969765-supplementary.pdf
